# Supplementary material for: Protein phosphatase 2A regulates senescence and immunogenicity in medulloblastoma models
Source: J Clin Invest. 2026 Apr 23;136(13):e196753. doi: 10.1172/JCI196753 (PMC13318113; doi:10.1172/JCI196753)
Supplement: Supplemental data sets 1-2 [file jci-136-196753-s034.xlsx]

## Sheet: SData1
GO Pathways	Total_item	Adj_P	Odds_Ratio
GO_MHC_CLASS_I_PROTEIN_COMPLEX	10435	0.000489335	95.9074
GO_REGULATION_OF_CELL_PROLIFERATION_INVOLVED_IN_KIDNEY_DEVELOPMENT	10435	0.000489335	95.9074
GO_REGULATION_OF_MESENCHYMAL_CELL_APOPTOTIC_PROCESS	10435	0.000489335	95.9074
GO_REGULATION_OF_METANEPHROS_DEVELOPMENT	10435	0.00172948	41.0873
GO_ANTIGEN_PROCESSING_AND_PRESENTATION_OF_ENDOGENOUS_ANTIGEN	10435	0.00215194	35.9479
GO_ANTIGEN_PROCESSING_AND_PRESENTATION_OF_ENDOGENOUS_PEPTIDE_ANTIGEN	10435	0.00215194	35.9479
GO_MHC_PROTEIN_COMPLEX	10435	0.00215194	35.9479
GO_CARDIAC_CHAMBER_FORMATION	10435	0.0349649	35.4692
GO_ENTERIC_NERVOUS_SYSTEM_DEVELOPMENT	10435	0.0349649	35.4692
GO_FIBRINOLYSIS	10435	0.0349649	35.4692
GO_IMMUNOGLOBULIN_BINDING	10435	0.0349649	35.4692
GO_MALE_SEX_DETERMINATION	10435	0.0349649	35.4692
GO_NEGATIVE_REGULATION_OF_NITRIC_OXIDE_METABOLIC_PROCESS	10435	0.0349649	35.4692
GO_NEGATIVE_REGULATION_OF_TYPE_2_IMMUNE_RESPONSE	10435	0.0349649	35.4692
GO_POSITIVE_REGULATION_OF_T_HELPER_1_TYPE_IMMUNE_RESPONSE	10435	0.0349649	35.4692
GO_REGULATION_OF_FIBRINOLYSIS	10435	0.0349649	35.4692
GO_REGULATION_OF_T_CELL_TOLERANCE_INDUCTION	10435	0.0349649	35.4692
GO_REGULATION_OF_T_HELPER_2_CELL_DIFFERENTIATION	10435	0.0349649	35.4692
GO_URETER_DEVELOPMENT	10435	0.0349649	35.4692
GO_NEGATIVE_REGULATION_OF_TRANSCRIPTION_REGULATORY_REGION_DNA_BINDING	10435	0.0026181	31.9506
GO_RESPONSE_TO_UV_B	10435	0.0026181	31.9506
GO_OXIDOREDUCTASE_ACTIVITY_ACTING_ON_THE_CH_NH_GROUP_OF_DONORS_NAD_OR_NADP_AS_ACCEPTOR	10435	0.00312733	28.7528
GO_BLOOD_COAGULATION_INTRINSIC_PATHWAY	10435	0.0418117	28.3726
GO_DETECTION_OF_BIOTIC_STIMULUS	10435	0.0418117	28.3726
GO_EMBRYONIC_DIGESTIVE_TRACT_MORPHOGENESIS	10435	0.0418117	28.3726
GO_LATERAL_MESODERM_DEVELOPMENT	10435	0.0418117	28.3726
GO_NEGATIVE_REGULATION_OF_CD4_POSITIVE_ALPHA_BETA_T_CELL_DIFFERENTIATION	10435	0.0418117	28.3726
GO_NEGATIVE_REGULATION_OF_NATURAL_KILLER_CELL_MEDIATED_IMMUNITY	10435	0.0418117	28.3726
GO_PLATELET_DERIVED_GROWTH_FACTOR_BINDING	10435	0.0418117	28.3726
GO_PLATELET_DERIVED_GROWTH_FACTOR_RECEPTOR_BINDING	10435	0.0418117	28.3726
GO_POSITIVE_REGULATION_OF_MEMBRANE_DEPOLARIZATION	10435	0.0418117	28.3726
GO_POSITIVE_REGULATION_OF_T_HELPER_CELL_DIFFERENTIATION	10435	0.0418117	28.3726
GO_REGULATION_OF_LIPOPROTEIN_PARTICLE_CLEARANCE	10435	0.0418117	28.3726
GO_REGULATION_OF_PHOSPHOLIPID_BIOSYNTHETIC_PROCESS	10435	0.0418117	28.3726
GO_REGULATION_OF_RESPIRATORY_BURST	10435	0.0418117	28.3726
GO_RESPONSE_TO_INACTIVITY	10435	0.0418117	28.3726
GO_POSITIVE_REGULATION_OF_KIDNEY_DEVELOPMENT	10435	0.000305752	27.3195
GO_PROTEIN_KINASE_A_CATALYTIC_SUBUNIT_BINDING	10435	0.00367902	26.1364
GO_REGULATION_OF_SMOOTH_MUSCLE_CELL_DIFFERENTIATION	10435	0.00367902	26.1364
GO_POSITIVE_REGULATION_OF_MESENCHYMAL_CELL_PROLIFERATION	10435	0.000415405	24.2793
GO_PROSTATE_GLAND_MORPHOGENESIS	10435	0.00427255	23.956
GO_TOR_SIGNALING	10435	0.00427255	23.956
GO_BLOOD_COAGULATION_FIBRIN_CLOT_FORMATION	10435	0.0486106	23.6416
GO_DENDRITIC_CELL_CHEMOTAXIS	10435	0.0486106	23.6416
GO_FIBRIL	10435	0.0486106	23.6416
GO_INTERMEDIATE_FILAMENT_BINDING	10435	0.0486106	23.6416
GO_MEMBRANE_HYPERPOLARIZATION	10435	0.0486106	23.6416
GO_METANEPHRIC_EPITHELIUM_DEVELOPMENT	10435	0.0486106	23.6416
GO_NEGATIVE_REGULATION_OF_ALPHA_BETA_T_CELL_DIFFERENTIATION	10435	0.0486106	23.6416
GO_NEGATIVE_REGULATION_OF_CD4_POSITIVE_ALPHA_BETA_T_CELL_ACTIVATION	10435	0.0486106	23.6416
GO_NEGATIVE_REGULATION_OF_PLATELET_ACTIVATION	10435	0.0486106	23.6416
GO_NEPHRON_TUBULE_FORMATION	10435	0.0486106	23.6416
GO_OXYGEN_TRANSPORT	10435	0.0486106	23.6416
GO_PLATELET_DENSE_GRANULE_LUMEN	10435	0.0486106	23.6416
GO_POSITIVE_REGULATION_OF_MACROPHAGE_CHEMOTAXIS	10435	0.0486106	23.6416
GO_POSITIVE_REGULATION_OF_T_CELL_MEDIATED_CYTOTOXICITY	10435	0.0486106	23.6416
GO_PROSTATE_GLAND_GROWTH	10435	0.0486106	23.6416
GO_PROTEIN_AUTOPROCESSING	10435	0.0486106	23.6416
GO_REGULATION_OF_T_HELPER_1_TYPE_IMMUNE_RESPONSE	10435	0.0486106	23.6416
GO_STRUCTURAL_CONSTITUENT_OF_EYE_LENS	10435	0.0486106	23.6416
GO_PEPTIDE_ANTIGEN_BINDING	10435	0.00490733	22.1111
GO_POSITIVE_REGULATION_OF_NEUROBLAST_PROLIFERATION	10435	0.00490733	22.1111
GO_CILIARY_BASE	10435	0.00558274	20.5298
GO_EMBRYONIC_DIGESTIVE_TRACT_DEVELOPMENT	10435	0.00558274	20.5298
GO_ENDOCARDIAL_CUSHION_MORPHOGENESIS	10435	0.00558274	20.5298
GO_CELLULAR_RESPONSE_TO_EPIDERMAL_GROWTH_FACTOR_STIMULUS	10435	0.00629821	19.1593
GO_NEGATIVE_REGULATION_OF_COAGULATION	10435	0.00629821	19.1593
GO_POSITIVE_REGULATION_OF_CELL_KILLING	10435	0.00629821	19.1593
GO_POSITIVE_REGULATION_OF_STEM_CELL_PROLIFERATION	10435	1.53214e-05	18.6975
GO_CYTOPLASMIC_TRANSLATION	10435	0.000115595	18.4446
GO_REGULATION_OF_KIDNEY_DEVELOPMENT	10435	0.000886105	18.1989
GO_REGULATION_OF_MESENCHYMAL_CELL_PROLIFERATION	10435	0.000886105	18.1989
GO_NEGATIVE_REGULATION_OF_EPITHELIAL_CELL_DIFFERENTIATION	10435	0.00705313	17.9601
GO_OXIDOREDUCTASE_ACTIVITY_ACTING_ON_THE_CH_NH_GROUP_OF_DONORS	10435	0.00705313	17.9601
GO_LUMENAL_SIDE_OF_MEMBRANE	10435	0.00784694	16.902
GO_EMBRYONIC_HINDLIMB_MORPHOGENESIS	10435	0.00867906	15.9614
GO_GLUTATHIONE_TRANSFERASE_ACTIVITY	10435	0.00867906	15.9614
GO_REGULATION_OF_OLIGODENDROCYTE_DIFFERENTIATION	10435	0.00867906	15.9614
GO_RESPONSE_TO_TYPE_I_INTERFERON	10435	0.00133432	15.5931
GO_ENDOCARDIAL_CUSHION_DEVELOPMENT	10435	0.00954892	15.1199
GO_MYOBLAST_DIFFERENTIATION	10435	0.00954892	15.1199
GO_RESPONSE_TO_EPIDERMAL_GROWTH_FACTOR	10435	0.00954892	15.1199
GO_SULFUR_COMPOUND_TRANSPORT	10435	0.00954892	15.1199
GO_REGULATION_OF_NEUROBLAST_PROLIFERATION	10435	0.010456	14.3625
GO_MESENCHYME_MORPHOGENESIS	10435	0.0113996	13.6772
GO_NEGATIVE_REGULATION_OF_WOUND_HEALING	10435	0.0113996	13.6772
GO_REGULATION_OF_TRANSCRIPTION_REGULATORY_REGION_DNA_BINDING	10435	0.0113996	13.6772
GO_POSITIVE_REGULATION_OF_ADAPTIVE_IMMUNE_RESPONSE	10435	0.00206637	13.2241
GO_POSITIVE_REGULATION_OF_STEM_CELL_DIFFERENTIATION	10435	0.00206637	13.2241
GO_HINDLIMB_MORPHOGENESIS	10435	0.0123793	13.0543
GO_NEGATIVE_REGULATION_OF_GLIOGENESIS	10435	0.0123793	13.0543
GO_NEGATIVE_REGULATION_OF_INNATE_IMMUNE_RESPONSE	10435	0.0123793	13.0543
GO_ASTROCYTE_DIFFERENTIATION	10435	0.0133946	12.4855
GO_COCHLEA_DEVELOPMENT	10435	0.0133946	12.4855
GO_POSITIVE_REGULATION_OF_NEURAL_PRECURSOR_CELL_PROLIFERATION	10435	0.0133946	12.4855
GO_PROSTATE_GLAND_DEVELOPMENT	10435	0.0133946	12.4855
GO_STRUCTURAL_CONSTITUENT_OF_MUSCLE	10435	0.0133946	12.4855
GO_REGULATION_OF_STEM_CELL_PROLIFERATION	10435	9.98365e-05	12.2357
GO_BRANCHING_INVOLVED_IN_URETERIC_BUD_MORPHOGENESIS	10435	0.0144448	11.9641
GO_POSITIVE_REGULATION_OF_REPRODUCTIVE_PROCESS	10435	0.0144448	11.9641
GO_REGULATION_OF_MITOCHONDRIAL_MEMBRANE_POTENTIAL	10435	0.00280195	11.7899
GO_SECRETORY_GRANULE_LUMEN	10435	0.00280195	11.7899
GO_CYTOSOLIC_LARGE_RIBOSOMAL_SUBUNIT	10435	0.000563635	11.784
GO_CYTOSOLIC_RIBOSOME	10435	6.39343e-06	11.5352
GO_ESTABLISHMENT_OF_PROTEIN_LOCALIZATION_TO_ENDOPLASMIC_RETICULUM	10435	6.39343e-06	11.5352
GO_PLATELET_ALPHA_GRANULE_LUMEN	10435	0.0155295	11.4844
GO_POSITIVE_REGULATION_OF_EPITHELIAL_TO_MESENCHYMAL_TRANSITION	10435	0.0155295	11.4844
GO_REGULATION_OF_CELL_KILLING	10435	0.0155295	11.4844
GO_CYTOSOLIC_SMALL_RIBOSOMAL_SUBUNIT	10435	0.0032229	11.1831
GO_PROTEIN_DESTABILIZATION	10435	0.0166482	11.0417
GO_CHLORIDE_CHANNEL_COMPLEX	10435	0.0178002	10.6317
GO_GLIAL_CELL_MIGRATION	10435	0.0178002	10.6317
GO_MESONEPHRIC_TUBULE_MORPHOGENESIS	10435	0.0178002	10.6317
GO_REGULATION_OF_ADAPTIVE_IMMUNE_RESPONSE	10435	0.000841681	10.5153
GO_NEGATIVE_REGULATION_OF_MUSCLE_CELL_DIFFERENTIATION	10435	0.0189851	10.251
GO_NEUROPEPTIDE_SIGNALING_PATHWAY	10435	0.0189851	10.251
GO_POSITIVE_REGULATION_OF_LYMPHOCYTE_MEDIATED_IMMUNITY	10435	0.0189851	10.251
GO_RESPONSE_TO_ANTIBIOTIC	10435	0.0189851	10.251
GO_PROTEIN_LOCALIZATION_TO_ENDOPLASMIC_RETICULUM	10435	1.60817e-05	9.9186
GO_BETA_CATENIN_TCF_COMPLEX_ASSEMBLY	10435	0.0202024	9.89655
GO_NEGATIVE_REGULATION_OF_DNA_BINDING	10435	0.0202024	9.89655
GO_NUCLEAR_TRANSCRIBED_MRNA_CATABOLIC_PROCESS_NONSENSE_MEDIATED_DECAY	10435	1.70184e-05	9.82665
GO_TRANSLATIONAL_INITIATION	10435	4.95105e-06	9.69034
GO_ANTIGEN_PROCESSING_AND_PRESENTATION_OF_EXOGENOUS_PEPTIDE_ANTIGEN_VIA_MHC_CLASS_I	10435	0.00471051	9.68638
GO_LUNG_MORPHOGENESIS	10435	0.0214516	9.56574
GO_NEGATIVE_REGULATION_OF_STRESS_ACTIVATED_PROTEIN_KINASE_SIGNALING_CASCADE	10435	0.0214516	9.56574
GO_POSITIVE_REGULATION_OF_PHOSPHATIDYLINOSITOL_3_KINASE_SIGNALING	10435	0.0214516	9.56574
GO_RESPONSE_TO_ZINC_ION	10435	0.0214516	9.56574
REACTOME_ER_PHAGOSOME_PATHWAY	10435	0.00499243	9.47489
GO_POSITIVE_REGULATION_OF_FIBROBLAST_PROLIFERATION	10435	0.0227321	9.25627
GO_POSITIVE_REGULATION_OF_GLIOGENESIS	10435	0.0227321	9.25627
GO_REGULATION_OF_MORPHOGENESIS_OF_A_BRANCHING_STRUCTURE	10435	0.0227321	9.25627
GO_NEGATIVE_REGULATION_OF_IMMUNE_EFFECTOR_PROCESS	10435	0.00558631	9.07835
GO_VESICLE_LUMEN	10435	0.00558631	9.07835
GO_POSITIVE_REGULATION_OF_FAT_CELL_DIFFERENTIATION	10435	0.0240435	8.96615
GO_PROTEIN_KINASE_A_BINDING	10435	0.0240435	8.96615
GO_INORGANIC_ANION_TRANSPORT	10435	0.00158155	8.77953
GO_ANTIGEN_BINDING	10435	0.0253853	8.6936
GO_INTERFERON_GAMMA_MEDIATED_SIGNALING_PATHWAY	10435	0.0253853	8.6936
GO_MULTI_ORGANISM_METABOLIC_PROCESS	10435	3.7434e-05	8.6253
GO_GLUTATHIONE_METABOLIC_PROCESS	10435	0.0267571	8.43709
GO_POSITIVE_REGULATION_OF_LEUKOCYTE_MEDIATED_IMMUNITY	10435	0.0267571	8.43709
GO_CELLULAR_RESPONSE_TO_UV	10435	0.00725063	8.21791
GO_NEGATIVE_REGULATION_OF_IMMUNE_RESPONSE	10435	0.00725063	8.21791
GO_ER_TO_GOLGI_TRANSPORT_VESICLE_MEMBRANE	10435	0.0281582	8.19524
GO_CHLORIDE_TRANSPORT	10435	0.00761495	8.06495
GO_EPITHELIAL_TO_MESENCHYMAL_TRANSITION	10435	0.0295883	7.96682
GO_REGULATION_OF_COAGULATION	10435	0.0295883	7.96682
GO_PROTEIN_TARGETING_TO_MEMBRANE	10435	6.55268e-05	7.85503
GO_RIBOSOMAL_SUBUNIT	10435	6.55268e-05	7.85503
GO_CANONICAL_WNT_SIGNALING_PATHWAY	10435	0.00837566	7.7754
GO_MULTICELLULAR_ORGANISMAL_RESPONSE_TO_STRESS	10435	0.0310468	7.75075
GO_PHAGOCYTIC_VESICLE_MEMBRANE	10435	0.0310468	7.75075
GO_REGULATION_OF_GLIAL_CELL_DIFFERENTIATION	10435	0.0310468	7.75075
GO_LARGE_RIBOSOMAL_SUBUNIT	10435	0.00245396	7.73308
GO_NEURAL_RETINA_DEVELOPMENT	10435	0.0325334	7.54605
GO_PLATELET_ALPHA_GRANULE	10435	0.0325334	7.54605
GO_REGULATION_OF_GLIOGENESIS	10435	0.0095979	7.37789
GO_NEGATIVE_REGULATION_OF_LEUKOCYTE_DIFFERENTIATION	10435	0.0340475	7.35185
GO_ANTIGEN_PROCESSING_AND_PRESENTATION_OF_PEPTIDE_ANTIGEN_VIA_MHC_CLASS_I	10435	0.0100272	7.25423
GO_PLATELET_DEGRANULATION	10435	0.0100272	7.25423
GO_SMALL_RIBOSOMAL_SUBUNIT	10435	0.0100272	7.25423
GO_POSITIVE_REGULATION_OF_IMMUNE_EFFECTOR_PROCESS	10435	0.010919	7.01886
GO_STRUCTURAL_CONSTITUENT_OF_CYTOSKELETON	10435	0.010919	7.01886
GO_ORGAN_GROWTH	10435	0.0371566	6.99187
GO_PANCREAS_DEVELOPMENT	10435	0.0371566	6.99187
GO_NEGATIVE_REGULATION_OF_OSSIFICATION	10435	0.0387507	6.82474
GO_TRANSFERASE_ACTIVITY_TRANSFERRING_ALKYL_OR_ARYL_OTHER_THAN_METHYL_GROUPS	10435	0.0387507	6.82474
GO_NEGATIVE_REGULATION_OF_RESPONSE_TO_WOUNDING	10435	0.0118553	6.7982
GO_FAT_CELL_DIFFERENTIATION	10435	0.0123403	6.69296
GO_REGULATION_OF_FAT_CELL_DIFFERENTIATION	10435	0.0123403	6.69296
GO_MAIN_AXON	10435	0.0403706	6.66537
GO_CELL_CYCLE_ARREST	10435	0.00141487	6.63108
GO_BONE_MORPHOGENESIS	10435	0.0420158	6.51326
GO_FOREBRAIN_CELL_MIGRATION	10435	0.0420158	6.51326
GO_KIDNEY_MORPHOGENESIS	10435	0.0420158	6.51326
GO_POSITIVE_REGULATION_OF_PROTEIN_KINASE_B_SIGNALING	10435	0.0420158	6.51326
GO_POSITIVE_REGULATION_OF_RESPONSE_TO_DNA_DAMAGE_STIMULUS	10435	0.0420158	6.51326
GO_REGULATION_OF_BMP_SIGNALING_PATHWAY	10435	0.0420158	6.51326
GO_REGULATION_OF_EPITHELIAL_TO_MESENCHYMAL_TRANSITION	10435	0.0420158	6.51326
GO_RENAL_TUBULE_DEVELOPMENT	10435	0.0420158	6.51326
GO_INORGANIC_ANION_TRANSMEMBRANE_TRANSPORTER_ACTIVITY	10435	0.0133442	6.49191
GO_REGULATION_OF_STEM_CELL_DIFFERENTIATION	10435	0.0133442	6.49191
GO_OLIGODENDROCYTE_DIFFERENTIATION	10435	0.0436859	6.3679
GO_SKIN_EPIDERMIS_DEVELOPMENT	10435	0.0436859	6.3679
GO_ENDOCRINE_SYSTEM_DEVELOPMENT	10435	0.0143935	6.30251
GO_REGULATION_OF_MUSCLE_CELL_DIFFERENTIATION	10435	0.00509385	6.24134
GO_STRUCTURAL_CONSTITUENT_OF_RIBOSOME	10435	0.000256678	6.22589
GO_CELLULAR_RESPONSE_TO_LIGHT_STIMULUS	10435	0.0149352	6.21187
GO_CYTOSOLIC_PART	10435	0.000274825	6.1527
GO_ALPHA_AMINO_ACID_BIOSYNTHETIC_PROCESS	10435	0.0470991	6.09574
GO_CELLULAR_RESPONSE_TO_INTERFERON_GAMMA	10435	0.0470991	6.09574
GO_REGULATION_OF_NEURAL_PRECURSOR_CELL_PROLIFERATION	10435	0.0470991	6.09574
GO_GLIOGENESIS	10435	0.00210367	6.03158
GO_ER_TO_GOLGI_TRANSPORT_VESICLE	10435	0.0488414	5.96817
GO_MOLTING_CYCLE	10435	0.0488414	5.96817
GO_PROTEIN_METHYLTRANSFERASE_ACTIVITY	10435	0.0488414	5.96817
GO_REGULATION_OF_LYMPHOCYTE_MEDIATED_IMMUNITY	10435	0.0488414	5.96817
GO_RESPONSE_TO_BMP	10435	0.0488414	5.96817
GO_RIBOSOME	10435	0.000394014	5.77863
GO_I_BAND	10435	0.0190491	5.64331
GO_RNA_CATABOLIC_PROCESS	10435	0.000460375	5.623
GO_VIRAL_LIFE_CYCLE	10435	0.000218811	5.51053
GO_DIGESTIVE_SYSTEM_DEVELOPMENT	10435	0.0203285	5.49938
GO_REGULATION_OF_LIPID_BIOSYNTHETIC_PROCESS	10435	0.0223346	5.29663
GO_CARTILAGE_DEVELOPMENT	10435	0.0230265	5.23231
GO_CONNECTIVE_TISSUE_DEVELOPMENT	10435	0.00917944	5.22908
GO_MUSCLE_CELL_DIFFERENTIATION	10435	0.00394001	5.17787
GO_NOTCH_SIGNALING_PATHWAY	10435	0.0244452	5.1082
GO_EAR_DEVELOPMENT	10435	0.01002	5.09118
GO_RRNA_METABOLIC_PROCESS	10435	0.000820529	5.07491
GO_POSITIVE_REGULATION_OF_EPITHELIAL_CELL_PROLIFERATION	10435	0.025172	5.04831
GO_EPITHELIAL_CELL_DEVELOPMENT	10435	0.0106073	5.00317
GO_TRANSMEMBRANE_RECEPTOR_PROTEIN_SERINE_THREONINE_KINASE_SIGNALING_PATHWAY	10435	0.0106073	5.00317
GO_NEGATIVE_REGULATION_OF_SEQUENCE_SPECIFIC_DNA_BINDING_TRANSCRIPTION_FACTOR_ACTIVITY	10435	0.0266603	4.93262
GO_RESPIRATORY_SYSTEM_DEVELOPMENT	10435	0.0128371	4.71751
GO_ESTABLISHMENT_OF_PROTEIN_LOCALIZATION_TO_MEMBRANE	10435	0.00130871	4.66421
GO_RESPONSE_TO_TRANSFORMING_GROWTH_FACTOR_BETA	10435	0.031403	4.61507
GO_REGULATION_OF_ORGAN_MORPHOGENESIS	10435	0.00654965	4.56209
GO_GLIAL_CELL_DIFFERENTIATION	10435	0.0330761	4.51805
GO_STRUCTURAL_MOLECULE_ACTIVITY	10435	5.41282e-05	4.50283
GO_RESPONSE_TO_UV	10435	0.0339299	4.47103
GO_RIBOSOME_BIOGENESIS	10435	0.0023353	4.19113
GO_NEGATIVE_REGULATION_OF_WNT_SIGNALING_PATHWAY	10435	0.0190021	4.17184
GO_ESTABLISHMENT_OF_PROTEIN_LOCALIZATION_TO_ORGANELLE	10435	0.00128741	4.15048
GO_CELLULAR_RESPONSE_TO_ABIOTIC_STIMULUS	10435	0.00996719	4.09863
GO_APPENDAGE_DEVELOPMENT	10435	0.0421253	4.08783
GO_CELLULAR_RESPONSE_TO_RADIATION	10435	0.0430922	4.04923
GO_NEGATIVE_REGULATION_OF_MAPK_CASCADE	10435	0.0440702	4.01135
GO_REGULATION_OF_OSSIFICATION	10435	0.0440702	4.01135
GO_TRANSCRIPTIONAL_ACTIVATOR_ACTIVITY_RNA_POLYMERASE_II_TRANSCRIPTION_REGULATORY_REGION_SEQUENCE_SPECIFIC_BINDING	10435	0.0113367	3.96408
GO_AMIDE_BIOSYNTHETIC_PROCESS	10435	0.000529958	3.95265
GO_NEGATIVE_REGULATION_OF_RESPONSE_TO_EXTERNAL_STIMULUS	10435	0.0226699	3.94324
GO_NEGATIVE_REGULATION_OF_NERVOUS_SYSTEM_DEVELOPMENT	10435	0.0115768	3.94249
GO_CHROMATIN_REMODELING	10435	0.0460595	3.93764
GO_PROTEIN_LOCALIZATION_TO_ORGANELLE	10435	0.000333863	3.89986
GO_MUSCLE_STRUCTURE_DEVELOPMENT	10435	0.00353466	3.87527
GO_MESENCHYME_DEVELOPMENT	10435	0.0480928	3.86657
GO_REGULATION_OF_LEUKOCYTE_DIFFERENTIATION	10435	0.0480928	3.86657
GO_NEGATIVE_REGULATION_OF_IMMUNE_SYSTEM_PROCESS	10435	0.013091	3.81768
GO_PROTEIN_TARGETING	10435	0.0024727	3.7194
GO_MUSCLE_SYSTEM_PROCESS	10435	0.0278258	3.69005
GO_PEPTIDE_METABOLIC_PROCESS	10435	0.000890351	3.68002
GO_GLAND_DEVELOPMENT	10435	0.00847915	3.65851
GO_NEGATIVE_REGULATION_OF_CELL_DEVELOPMENT	10435	0.0165115	3.58996
GO_MUSCLE_TISSUE_DEVELOPMENT	10435	0.0318203	3.53108
GO_TRANSCRIPTION_FACTOR_ACTIVITY_RNA_POLYMERASE_II_CORE_PROMOTER_PROXIMAL_REGION_SEQUENCE_SPECIFIC_BINDING	10435	0.0180976	3.50276
GO_ORGANIC_CYCLIC_COMPOUND_CATABOLIC_PROCESS	10435	0.00636847	3.45635
GO_NCRNA_PROCESSING	10435	0.00693176	3.39873
GO_HEART_DEVELOPMENT	10435	0.00704874	3.38743
GO_ANION_TRANSMEMBRANE_TRANSPORTER_ACTIVITY	10435	0.0361367	3.38505
GO_REGULATION_OF_IMMUNE_EFFECTOR_PROCESS	10435	0.0208403	3.37156
GO_RESPONSE_TO_ALCOHOL	10435	0.0212013	3.35583
GO_CELL_SUBSTRATE_JUNCTION	10435	0.00753146	3.34295
GO_PROTEIN_LOCALIZATION_TO_MEMBRANE	10435	0.00753146	3.34295
GO_NEGATIVE_REGULATION_OF_CELL_DIFFERENTIATION	10435	0.00483181	3.31015
GO_REGULATION_OF_LIPID_METABOLIC_PROCESS	10435	0.0387486	3.30682
GO_REGULATION_OF_WNT_SIGNALING_PATHWAY	10435	0.024237	3.23501
GO_TRANSCRIPTION_FACTOR_BINDING	10435	0.00565156	3.21889
GO_RIBONUCLEOPROTEIN_COMPLEX_BIOGENESIS	10435	0.0145921	2.91924
GO_RESPONSE_TO_GROWTH_FACTOR	10435	0.0227176	2.90916
GO_EMBRYONIC_ORGAN_DEVELOPMENT	10435	0.0354865	2.90689
GO_TUBE_DEVELOPMENT	10435	0.0154112	2.88583
GO_SENSORY_ORGAN_DEVELOPMENT	10435	0.0243399	2.86082
GO_POSITIVE_REGULATION_OF_CELL_PROLIFERATION	10435	0.0119027	2.80624
GO_PATTERN_SPECIFICATION_PROCESS	10435	0.0435709	2.73951
GO_ANCHORING_JUNCTION	10435	0.019756	2.73671
GO_POSITIVE_REGULATION_OF_CELL_DEVELOPMENT	10435	0.0324036	2.6654
GO_EPITHELIAL_CELL_DIFFERENTIATION	10435	0.0489155	2.64782
GO_REGULATION_OF_MAPK_CASCADE	10435	0.0246084	2.60854
GO_NCRNA_METABOLIC_PROCESS	10435	0.0289124	2.51657
GO_CELL_PROLIFERATION	10435	0.0315897	2.46676
GO_CELLULAR_RESPONSE_TO_OXYGEN_CONTAINING_COMPOUND	10435	0.0234617	2.45759
GO_NEGATIVE_REGULATION_OF_DEVELOPMENTAL_PROCESS	10435	0.0244776	2.43659

## Sheet: SData2
PP2A regulatory subunit
G-CUSTOM-716928
Plate	Well	Pool Catalog Number	Duplex Catalog Number	Gene Symbol	GENE ID	Gene Accession	GI Number	Sequence
Plate 1	A02	E-010259-00	A-010259-16	PPP2R1A	5518	NM_014225	32455242	CCCACAAGGUCAAAGAGUU
Plate 1	A02	E-010259-00	A-010259-17	PPP2R1A	5518	NM_014225	32455242	GGCUUGUGGAUCAUGUAUA
Plate 1	A02	E-010259-00	A-010259-18	PPP2R1A	5518	NM_014225	32455242	GUGUCAACUGUGCCGUUUU
Plate 1	A02	E-010259-00	A-010259-19	PPP2R1A	5518	NM_014225	32455242	GCACCUUGCAGAGUGAAGU
Plate 1	A03	E-017592-00	A-017592-14	PPP2R1B	5519	NM_181699	124269711	CUAUUGUUCCCAAAGUGUU
Plate 1	A03	E-017592-00	A-017592-15	PPP2R1B	5519	NM_181699	124269711	GCUCUAGCUUCUGUAAUUA
Plate 1	A03	E-017592-00	A-017592-16	PPP2R1B	5519	NM_181699	124269711	UCUGGAAGCUUAUUUUGUA
Plate 1	A03	E-017592-00	A-017592-17	PPP2R1B	5519	NM_181699	124269711	GGGUGAAUUUGCAAAAGUU
Plate 1	A04	E-003598-00	A-003598-13	PPP2CA	5515	NM_002715	57222566	CCAUGAACCAUAUAUCGAC
Plate 1	A04	E-003598-00	A-003598-14	PPP2CA	5515	NM_002715	57222566	CUCGUGAAUACAAUUUAAC
Plate 1	A04	E-003598-00	A-003598-15	PPP2CA	5515	NM_002715	57222566	GCGCUAUUUGUAGUUACUU
Plate 1	A04	E-003598-00	A-003598-16	PPP2CA	5515	NM_002715	57222566	CUUGUAGCUCUUAAGGUUC
Plate 1	A05	E-003599-00	A-003599-15	PPP2CB	5516	NM_004156	57634540	CUUUUAUGAUGAAUGUCUG
Plate 1	A05	E-003599-00	A-003599-16	PPP2CB	5516	NM_004156	57634540	CUGCUAUCAUGGAAUUAGA
Plate 1	A05	E-003599-00	A-003599-17	PPP2CB	5516	NM_004156	57634540	GUGUGAUCUGUUAUGGUCA
Plate 1	A05	E-003599-00	A-003599-18	PPP2CB	5516	NM_004156	57634540	CUUACAGCUUUAGUAGAUG
Plate 1	A06	E-004824-00	A-004824-14	PPP2R2A	5520	NM_002717	32307111	GCCUAGACUUCAAUAAGAA
Plate 1	A06	E-004824-00	A-004824-15	PPP2R2A	5520	NM_002717	32307111	CUAUGGGAUUUAAUUGUGU
Plate 1	A06	E-004824-00	A-004824-16	PPP2R2A	5520	NM_002717	32307111	CUGCUAGCCAUUUAGGUAA
Plate 1	A06	E-004824-00	A-004824-17	PPP2R2A	5520	NM_002717	32307111	CUGCUUAGUUGAGAUAGUU
Plate 1	A07	E-003022-00	A-003022-17	PPP2R2B	5521	NM_181676	32307116	CGAUUACCUGAAGAGUUUA
Plate 1	A07	E-003022-00	A-003022-18	PPP2R2B	5521	NM_181676	32307116	GCAUUGACUUUAAUUUCCC
Plate 1	A07	E-003022-00	A-003022-19	PPP2R2B	5521	NM_181676	32307116	GCAUCCUUCAGAAAAUAUU
Plate 1	A07	E-003022-00	A-003022-20	PPP2R2B	5521	NM_181676	32307116	GGAUUAACCUAUGGAACUU
Plate 1	A08	E-019167-00	A-019167-13	PPP2R2C	5522	NM_181876	109255253	CCACCAACGAUAAAACUAU
Plate 1	A08	E-019167-00	A-019167-14	PPP2R2C	5522	NM_181876	109255253	UUACCAUCUUCAAAGUACA
Plate 1	A08	E-019167-00	A-019167-15	PPP2R2C	5522	NM_181876	109255253	CCCUGGAAAAUAAUGAUGU
Plate 1	A08	E-019167-00	A-019167-16	PPP2R2C	5522	NM_181876	109255253	CCACAAAUCAUAAAAUGGA
Plate 1	A09	E-032298-00	A-032298-13	PPP2R2D	55844	NM_001003656	51093852	UCAGGAUGUUUGAUAGAGA
Plate 1	A09	E-032298-00	A-032298-14	PPP2R2D	55844	NM_001003656	51093852	CCUUCCUUUCCAAUUUAUA
Plate 1	A09	E-032298-00	A-032298-15	PPP2R2D	55844	NM_001003656	51093852	GAGUGUUGCUGGAACGGUU
Plate 1	A09	E-032298-00	A-032298-16	PPP2R2D	55844	NM_001003656	51093852	GCUGCCACCAAUAACUUGU
Plate 1	A10	E-009352-00	A-009352-15	PPP2R5A	5525	NM_006243	30795205	UCCUCAGGUUUAUAUAUGA
Plate 1	A10	E-009352-00	A-009352-16	PPP2R5A	5525	NM_006243	30795205	GUAUCAUGGCCAUAGUAUA
Plate 1	A10	E-009352-00	A-009352-17	PPP2R5A	5525	NM_006243	30795205	GGAUUGAGCAGCAUUUAAU
Plate 1	A10	E-009352-00	A-009352-18	PPP2R5A	5525	NM_006243	30795205	GUUGUAUACUGUUUGAUUU
Plate 1	A11	E-009366-00	A-009366-13	PPP2R5B	5526	NM_006244	30795206	CGCAUGAUCUCAGUGAAUA
Plate 1	A11	E-009366-00	A-009366-14	PPP2R5B	5526	NM_006244	30795206	GGGGUAGACUUAAUAAAGA
Plate 1	A11	E-009366-00	A-009366-15	PPP2R5B	5526	NM_006244	30795206	GGUCCAUGGUCUAUUUAUU
Plate 1	A11	E-009366-00	A-009366-16	PPP2R5B	5526	NM_006244	30795206	GGGUGAUGUUUGACUUCUU
Plate 1	B02	E-009433-00	A-009433-13	PPP2R5C	5527	NM_178588	31083249	GUAAUGUUCUUAAACGAAU
Plate 1	B02	E-009433-00	A-009433-14	PPP2R5C	5527	NM_178588	31083249	CUAUUUACCCAGAAGUAGU
Plate 1	B02	E-009433-00	A-009433-15	PPP2R5C	5527	NM_178588	31083249	GUAUAAUUAAUGGAUUUGC
Plate 1	B02	E-009433-00	A-009433-16	PPP2R5C	5527	NM_178588	31083249	UUUAUAGGUUUAUUUAUGA
Plate 1	B03	E-009799-00	A-009799-14	PPP2R5D	5528	NM_180977	31083287	CUCUUGUCCCUUAUAGGUA
Plate 1	B03	E-009799-00	A-009799-15	PPP2R5D	5528	NM_180977	31083287	UCAUGAGCCUGAUAAGUGA
Plate 1	B03	E-009799-00	A-009799-16	PPP2R5D	5528	NM_180977	31083287	GUGAUGUUCUUGAAUGAGC
Plate 1	B03	E-009799-00	A-009799-17	PPP2R5D	5528	NM_180977	31083287	UUCAGAUGCUAAAAGACAU
Plate 1	B04	E-008531-00	A-008531-14	PPP2R5E	5529	NM_006246	31083295	CGUUGGUGUACAAUGUGUU
Plate 1	B04	E-008531-00	A-008531-15	PPP2R5E	5529	NM_006246	31083295	UUCUAAGGUUUGUUUAUGA
Plate 1	B04	E-008531-00	A-008531-16	PPP2R5E	5529	NM_006246	31083295	GAUUCAUGCAUCAGUUUAU
Plate 1	B04	E-008531-00	A-008531-17	PPP2R5E	5529	NM_006246	31083295	CCAAGAACCUUUGUUUAAA
Plate 1	B05	E-017376-00	A-017376-13	PPP2R3A	5523	NM_181897	32967585	CCAUUGUCCAUAAACAUUC
Plate 1	B05	E-017376-00	A-017376-14	PPP2R3A	5523	NM_181897	32967585	CCCAUGUGAAUAAUGUUGU
Plate 1	B05	E-017376-00	A-017376-15	PPP2R3A	5523	NM_181897	32967585	CUCACAUCUUCUAUGACAC
Plate 1	B05	E-017376-00	A-017376-16	PPP2R3A	5523	NM_181897	32967585	CCGGUGUCUACAAUGAAAC
Plate 1	B06	E-018203-00	A-018203-13	PPP2R3C	55012	NM_017917	31542241	CCACCAUUCUAAUCGAUUU
Plate 1	B06	E-018203-00	A-018203-14	PPP2R3C	55012	NM_017917	31542241	CGAUGAUCAAUUACGAAAA
Plate 1	B06	E-018203-00	A-018203-15	PPP2R3C	55012	NM_017917	31542241	GCAGCUUCCUAGAUGAUUU
Plate 1	B06	E-018203-00	A-018203-16	PPP2R3C	55012	NM_017917	31542241	CCUUGAUGAUACAUGAUCU
Plate 1	B07	E-019459-00	A-019459-13	PPP2R3B	28227	NM_199326	41349490	CGUUUGUACGGAAUGAUAA
Plate 1	B07	E-019459-00	A-019459-14	PPP2R3B	28227	NM_199326	41349490	GUACGGAAUGAUAAACUUU
Plate 1	B07	E-019459-00	A-019459-15	PPP2R3B	28227	NM_199326	41349490	CUAACGUCUUCUUCGACAC
Plate 1	B07	E-019459-00	A-019459-16	PPP2R3B	28227	NM_199326	41349490	UUGUGGAAAAUGAGUGCGU
Plate 1	B08	E-019572-00	A-019572-13	STRN	6801	NM_003162	51242944	CCAUAAAGGUCCAGUGCUU
Plate 1	B08	E-019572-00	A-019572-14	STRN	6801	NM_003162	51242944	CCCUAAGUUUACAUUGAGA
Plate 1	B08	E-019572-00	A-019572-15	STRN	6801	NM_003162	51242944	CAUUGAGCCUGUUUUGAUA
Plate 1	B08	E-019572-00	A-019572-16	STRN	6801	NM_003162	51242944	UCCUGAACAUGAAAUUAAU
Plate 1	B09	E-019145-00	A-019145-13	STRN3	29966	NM_014574	142976674	CUGUCAUUAGCUAUUAGUU
Plate 1	B09	E-019145-00	A-019145-14	STRN3	29966	NM_014574	142976674	CCAAGGACUAUUAAGUGUA
Plate 1	B09	E-019145-00	A-019145-15	STRN3	29966	NM_014574	142976674	GUUUAUUUAUCAAGGAUUA
Plate 1	B09	E-019145-00	A-019145-16	STRN3	29966	NM_014574	142976674	GAAGUGAGCUCCAAGAGUA
Plate 1	B10	E-020389-00	A-020389-13	STRN4	29888	NM_013403	89886476	CCAAGGUCUUCGUAUGAUG
Plate 1	B10	E-020389-00	A-020389-14	STRN4	29888	NM_013403	89886476	GGGUCAAACUCCAAGGCAU
Plate 1	B10	E-020389-00	A-020389-15	STRN4	29888	NM_013403	89886476	UCUGUAUAAAUAACGGGAU
Plate 1	B10	E-020389-00	A-020389-16	STRN4	29888	NM_013403	89886476	GCAUGGAUCCCUAUGAUGG
Plate 1	B11	E-016880-00	A-016880-13	RAET1E	135250	NM_139165	21040248	CUGUUAGUUUUAAUGGGAA
Plate 1	B11	E-016880-00	A-016880-14	RAET1E	135250	NM_139165	21040248	CUAAUAGCCUUGGAGAUCA
Plate 1	B11	E-016880-00	A-016880-15	RAET1E	135250	NM_139165	21040248	CCAGUAAGAUCAAGGAGAC
Plate 1	B11	E-016880-00	A-016880-16	RAET1E	135250	NM_139165	21040248	GCUUCAACUUCACUAUAAA
Plate 1	C02	D-001910-10	D-001910-01	Accell Non-targeting Control	0		0	UGGUUUACAUGUCGACUAA
Plate 1	C02	D-001910-10	D-001910-02	Accell Non-targeting Control	0		0	UGGUUUACAUGUUUUCUGA
Plate 1	C02	D-001910-10	D-001910-03	Accell Non-targeting Control	0		0	UGGUUUACAUGUUUUCCUA
Plate 1	C02	D-001910-10	D-001910-04	Accell Non-targeting Control	0		0	UGGUUUACAUGUUGUGUGA
Plate 1	C03	D-001910-10	D-001910-01	Accell Non-targeting Control	0		0	UGGUUUACAUGUCGACUAA
Plate 1	C03	D-001910-10	D-001910-02	Accell Non-targeting Control	0		0	UGGUUUACAUGUUUUCUGA
Plate 1	C03	D-001910-10	D-001910-03	Accell Non-targeting Control	0		0	UGGUUUACAUGUUUUCCUA
Plate 1	C03	D-001910-10	D-001910-04	Accell Non-targeting Control	0		0	UGGUUUACAUGUUGUGUGA
Plate 1	C04	D-001930-10	D-001930-01	Accell GAPD Control	0		0	GUGUGAACCAUGAGAAGUA
Plate 1	C04	D-001930-10	D-001930-12	Accell GAPD Control	0		0	UUUACAUGUUCCAAUAUGA
Plate 1	C04	D-001930-10	D-001930-13	Accell GAPD Control	0		0	CUGCCAAAUAUGAUGACAU
Plate 1	C04	D-001930-10	D-001930-14	Accell GAPD Control	0		0	CUGGUAUGACAACGAAUUU
