# Supplementary material for: Protein phosphatase 2A regulates senescence and immunogenicity in medulloblastoma models
Source: J Clin Invest. 2026 Apr 23;136(13):e196753. doi: 10.1172/JCI196753 (PMC13318113; doi:10.1172/JCI196753)
Supplement: Supporting data values [file jci-136-196753-s036.xlsx]

## Sheet: Fig.1A
D425					#2416
CTL
Hour	Normalized fold change (triplicate)				Hour	Normalized fold change (triplicate)
0	1	0.987	0.923		0	1	1	1.26923
24	1.526	1.846	1.647		24	1.57692	2.05769	2.28846
48	2.269	2.359	2.199		48	3.26923	3.63462	4.42308
72	3.032	3.205	3.135		72	4.63462	4.46154	4.15385
PP2AcKO					PP2AcKO
Hour	Normalized fold change (triplicate)				Hour	Normalized fold change (triplicate)
0	0.949	0.904	1.013		0	1.25	1.07692	1.17308
24	1.282	1.167	1.365		24	1.11539	1.01923	1.13461
48	1.583	1.558	1.423		48	1.75	1.38461	1.5
72	1.551	1.628	1.712		72	1.94231	2.15385	1.5
LB-100 [1.25 uM]					LB-100 [1.25 uM]
Hour	Normalized fold change (triplicate)				Hour	Normalized fold change (triplicate)
0	0.949	0.75	0.628		0	0.923077	1.01923	0.980769
24	1.256	1.058	1.186		24	1.34615	1.5	1.26923
48	1.718	2.058	2.096		48	2.32692	2.5	2.76923
72	1.827	1.962	1.801		72	3.28846	3.19231	3.55769
LB-100 [2.5 uM]					LB-100 [2.5 uM]
Hour	Normalized fold change (triplicate)				Hour	Normalized fold change (triplicate)
0	0.872	0.872	0.59		0	1.15385	1.05769	0.846154
24	0.885	0.801	0.942		24	1.11539	1.13461	1.21154
48	0.705	0.788	0.622		48	1.05769	1.36539	1.21154
72	0.551	0.897	0.699		72	0.923077	0.673077	0.538462
LB-100 [5 uM]					LB-100 [5 uM]
Hour	Normalized fold change (triplicate)				Hour	Normalized fold change (triplicate)
0	0.712	0.66	0.84		0	1.09615	1.32692	1.15385
24	0.833	0.724	0.635		24	0.75	0.826923	0.538462
48	0.462	0.571	0.449		48	0.076923	0.230769	0.038462
72	0.359	0.34	0.186		72	0.076923	0.115385	0.134615

## Sheet: Fig. 2A
D425			#2416
%B-GAL + live cells			%B-GAL + live cells
WT	PP2AcKO		WT	PP2AcKO
2.77	46.2		26.9	52.6
2.16	41		34.1	60.2
1.9	46.5		28.3	49.3

## Sheet: Fig. 2B
D425					#2416
[LB100] - uM	MFI B-GAL (triplicate)				[LB100] - uM	MFI B-GAL (triplicate)
0	963	992	992		0	5645	14201	8310
1.25	1039	1035	1014		1.25	8382	15357	9721
2.5	1145	1028	1062		2.5	10916	19572	10851
10	1327	1219	1368		10	18588	22885	21089
20	1307	1592	1235		20	22147	29253	24605

## Sheet: Fig. 2C
D425			#2416
mRNA Fold (TNF)			mRNA Fold (TNF)
WT	PP2AcKO		WT	PP2AcKO
1.03464	1.03464		0.96181	8.94
0.98087	60.2		1.33996	5.02243
0.98537	49.3		0.775922	5.56491
mRNA Fold (CDKN1A)			mRNA Fold (CDKN1A)
WT	PP2AcKO		WT	PP2AcKO
1.31664	6.93925		1.01317	2.05698
0.84053	6.99501		0.96271	1.8823
0.90361	8.03229		1.02523	2.02485
mRNA Fold (CCL2)			mRNA Fold (CCL2)
1.84	8.18		1.03498	2.11102
1.1	10.21		0.962658	1.78634
0.5	19.03		1.00368	1.88925
mRNA Fold (CXCL10)			mRNA Fold (CXCL10)
0.97	3.03		0.897623	2.76045
1.05	3.83		0.814909	2.58115
0.98	3.73		1.36709	2.33389

## Sheet: Fig. 2E
D425
%B-GAL + live cells per FOV
WT	PP2AcKO
0	36.842
2.353	19.388
0	37.931
4.032	41.228
6.25	29.4872

## Sheet: Fig. 2G
D425
IL8 [pg/ml]
WT	PP2AcKO
129.14	272.19
124.61	235.71
120.11	236.51

## Sheet: Fig. 2H
D425
%B-GAL + live cells
WT	WT + WT TCM	WT + KO TCM
8.15	10.1	24.3
9.29	11.6	25.9
7.69	9.02	22.4

## Sheet: Fig. 2J
D425
%B-GAL + live cells
sgCTL	sgPP2Ac	sgPP2Ac + BAY11-7082
19.7	41.2	11.8
17	49.2	13.3
16	52.6	13.7

## Sheet: Fig. 3A
D425			#2416
Days survivial			Days survivial
WT	PP2AcKO		WT	PP2AcKO
13	16		12	27
14	18		15	22
16	18		44	23
18	19		12	23
11	19		12	20
14	19		19	21
13	22		19	27
13	24		16	26
11			12	70 (study endpoint)
			36	33
			15	33
			53	70 (study endpoint)
			43	70 (study endpoint)
			38	70 (study endpoint)
			43	70 (study endpoint)
			26	36
			35	70 (study endpoint)
			43	70 (study endpoint)
			30	70 (study endpoint)
			25

## Sheet: Fig. 3B
D425
%B-GAL + live cells
Individuals ROIs			Mean of each biological replicate
WT	PP2AcKO		WT	PP2AcKO
0.3319	33.1748		0.340275	37.2849
0.6158	52.2551		11.4001	63.8499
0.2913	30.2468		0.227463	52.3953
0.3516	45.0209			72.8998
0.2384	37.6491			6.29594
0.3574	29.1924
0.5358	28.9711
0	41.7687
7.5854	49.2283
28.2081	62.9854
12.7204	46.9527
9.4866	65.9533
4.3011	65.5756
1.3162	73.5321
26.5498	70.1363
1.0335	76.4358
0	51.8563
0.3422	88.4494
0	32.7216
0.2262	26.8385
0.0967	46.5353
0.0339	65.3389
0	55.027
1.1207
	53.0254
	71.9396
	74.0911
	77.0758
	73.6306
	79.7078
	80.8281
	0.4517
	0.313
	42.7873
	0.115
	0.2933
	0.0927
	0.0186

[truncated: 32 more sheets: Fig 3C, Fig.3D, Fig 4A, Fig 4B, Fig 4C, Fig. 4D, Fig. 4F, Fig. 4G, Fig. 4H, Fig. 5A, Fig. 5B, Fig. 5C, Fig. 5D, Fig. 6B, Fig. 6C, Fig. 6D, Fig. 6E, Fig. 6F, Fig. 8A, Fig. 8B …]
